# Supplementary material for: Is Cell-Free DNA Testing in Pancreatic Ductal Adenocarcinoma Ready for Prime Time?
Source: Cancers (Basel). 2022 Jul 15;14(14):3453. doi: 10.3390/cancers14143453 (PMC9322623; doi:10.3390/cancers14143453)
Supplement: Supplementary file 1 [file cancers-14-03453-s001.zip]

Archive with 1 entries (1 files):
- cancers-1796927-Supplementary.pdf
